# Supplementary material for: CaWRKY30 Positively Regulates Pepper Immunity by Targeting CaWRKY40 against Ralstonia solanacearum Inoculation through Modulating Defense-Related Genes
Source: Int J Mol Sci. 2021 Nov 8;22(21):12091. doi: 10.3390/ijms222112091 (PMC8584995; doi:10.3390/ijms222112091)
Supplement: Supplementary file 1 [file ijms-22-12091-s001.zip]

Archive with 1 entries (1 files):
- ijms-1412099-supplementary.pdf
